# Supplementary material for: Fingerprint Profile Analysis of Eupolyphaga steleophaga Polypeptide Based on UHPLC-MS and Its Application
Source: Pharmaceuticals (Basel). 2025 Jan 26;18(2):166. doi: 10.3390/ph18020166 (PMC11858523; doi:10.3390/ph18020166)
Supplement: Supplementary file 1 [file pharmaceuticals-18-00166-s001.zip]

Archive with 1 entries (1 files):
- pharmaceuticals-3420127-supplementary.pdf
